# Supplementary material for: Evaluation of Low-Cost Multi-Spectral Sensors for Measuring Chlorophyll Levels Across Diverse Leaf Types
Source: Sensors (Basel). 2025 Mar 31;25(7):2198. doi: 10.3390/s25072198 (PMC11991415; doi:10.3390/s25072198)
Supplement: Supplementary file 1 [file sensors-25-02198-s001.zip]

Archive with 4 entries (4 files):
- Supplemental_Information_S1.pdf
- Supplemental_Information_S2.pdf
- Supplemental_Information_S3.pdf
- Supplemental_Information_S4.pdf
